# Supplementary material for: Plaque Characteristics in Coronary Artery Disease Patients with Impaired Glucose Tolerance
Source: PLoS One. 2016 Dec 9;11(12):e0167645. doi: 10.1371/journal.pone.0167645 (PMC5147949; doi:10.1371/journal.pone.0167645)
Supplement: S1 Table — (XLSX) [file pone.0167645.s003.xlsx]

## Sheet: Sheet1
no	age	male	NGT	IGT	DM	HbA1c(NGSP)	LDL-C	HDL-C	lipid plaque	fibrous cap	TCFA	average lipid palque	max lipid plaque
1	82	1	1	0	0	5.8	118	37	1	0.05	1	113.545	155
2	80	0	1	0	0	5.4	109	61	1	0.16	0	137.444	203
3	77	1	1	0	0	6	73	52	1	0.09	0	165.833	229
4	76	1	1	0	0	6	76	46	1	0.06	1	104.2	143
5	76	1	1	0	0	6.3	65	25	0
6	75	1	1	0	0	5.6	46	51	0
7	73	1	1	0	0	5.5	145	46	0
8	72	0	1	0	0	5.9	75	73	1	0.11	0	107.6	121
9	72	0	1	0	0	5.7	108	59	0
10	71	1	1	0	0	5.9	130	65	1	0.18	0	123	142
11	71	0	1	0	0	5.9	74	66	0
12	70	1	1	0	0	5.4	109	39	1	0.11	0	99.3333	128
13	70	1	1	0	0	5.4	109	39	0
14	69	0	1	0	0	5.4	87	50	0
15	67	1	1	0	0	5.6	153	76	0
16	67	1	1	0	0	5.8	74	48	0
17	63	1	1	0	0	5.3	108	41	1	0.09	0	166.857	211
18	63	1	1	0	0	6	79	44	0
19	62	1	1	0	0	5.5	126	84	1	0.18	0	90.4286	126
20	60	1	1	0	0	5.7	114	55	0
21	59	1	1	0	0	6	72	59	1	0.05	1	179.2	200
22	57	1	1	0	0	5.5	124	47	0
23	54	1	1	0	0	6.1	64	45	0
24	51	1	1	0	0	5.2	97	56	1	0.17	0	94.625	105
25	51	1	1	0	0	5.6	162	39	0
26	49	1	1	0	0	5.1	71	33	0
27	48	1	1	0	0	5.4	164	48	1	0.06	1	170.333	215
1	89	1	0	1	0	5.4	108	55	1	0.07	0	299.333	360
2	88	0	0	1	0	5.6	118	38	1	0.11	0	168.25	234
3	85	1	0	1	0	5.6	61	35	0
4	82	1	0	1	0	5.2	103	41	1	0.07	0	151.667	162
5	81	0	0	1	0	5.7	78	42	1	0.06	1	142.556	165
6	80	1	0	1	0	5.7	53	48	0
7	78	1	0	1	0	5.7	87	66	1	0.1	0	105.909	185
8	78	1	0	1	0	6.3	114	38	0
9	75	0	0	1	0	5.9	76	51	1	0.07	0	277	322
10	75	0	0	1	0	6	127	52	1	0.05	1	93.4	104
11	75	1	0	1	0	6.1	123	41	1	0.1	0	167.8	212
12	74	1	0	1	0	5.9	95	43	1	0.06	1	130.667	240
13	73	0	0	1	0	6.1	63	49	1	0.03	1	133.667	148
14	73	1	0	1	0	5.7	93	38	0
15	73	1	0	1	0	5.8	87	83	0
16	71	1	0	1	0	6.1	127	60	1	0.07	0	152.583	210
17	70	1	0	1	0	6.1	127	60	1	0.08	0	194	360
18	70	1	0	1	0	5.6	84	73	0
19	69	0	0	1	0	6.2	137	75	1	0.07	0	154.75	191
20	68	1	0	1	0	6	63	33	1	0.06	1	193.308	360
21	67	1	0	1	0	6	109	48	1	0.07	0	126.727	164
22	66	1	0	1	0	5.7	99	103	1	0.14	0	360	360
23	57	1	0	1	0	6	104	54	1	0.08	0	131.25	218
24	57	1	0	1	0	6	100	33	0
25	55	1	0	1	0	6.3	75	25	0
26	51	1	0	1	0	6.4	61	47	1	0.09	0	154.571	308
27	50	1	0	1	0	5.7	77	83	1	0.1	0	167.864	322
28	44	1	0	1	0	5.4	116	30	0
29	43	1	0	1	0	6.1	123	41	1	0.05	1	140.6	208
30	63	0	0	1	0	6.3	113	49	0
1	84	1	0	0	1	5.5	103	62	0
2	84	1	0	0	1	8.1	93	53	0
3	83	1	0	0	1	6.2	97	61	0
4	78	1	0	0	1	6.6	164	94	1	0.07	0	98	99
5	78	1	0	0	1	6.5	59	33	0
6	78	0	0	0	1	8	87	51	0
7	77	1	0	0	1	7.5	93	48	1	0.1	0	169.5	197
8	77	0	0	0	1	6	104	48	0
9	76	0	0	0	1	6.3	104	44	1	0.12	0	136.857	170
10	75	0	0	0	1	5.9	99	87	0
11	74	0	0	0	1	8.3	87	60	1	0.15	0	292.667	310
12	73	0	0	0	1	6.6	49	38	0
13	72	1	0	0	1	6.5	174	46	1	0.05	1	210.273	285
14	72	1	0	0	1	6.3	127	46	0
15	72	1	0	0	1	6	86	52	0
16	72	1	0	0	1	7.1	81	47	0
17	71	1	0	0	1	8.3	79	34	1	0.09	0	146	176
18	70	1	0	0	1	8	73	40	0
19	70	0	0	0	1	6.7	104	65	0
20	68	1	0	0	1	5.9	88	37	0
21	68	1	0	0	1	8.2	75	37	0
22	67	1	0	0	1	6.4	76	30	1	0.1	0	100	100
23	67	1	0	0	1	8	81	39	0
24	66	1	0	0	1	5.7	72	42	1	0.21	0	109.357	143
25	66	1	0	0	1	7.4	56	41	1	0.08	0	237.2	360
26	66	1	0	0	1	6.3	84	47	0
27	65	1	0	0	1	8.8	113	48	1	0.07	0	192.5	304
28	64	1	0	0	1	6.2	119	59	0
29	64	1	0	0	1	8.2	90	37	0
30	64	1	0	0	1	6.8	102	32	0
31	63	1	0	0	1	7.1	105	44	0
32	63	1	0	0	1	7.1	105	44	1	0.09	0	129.545	153
33	62	1	0	0	1	7.1	90	45	0
34	62	1	0	0	1	7.5	43	43	0
35	60	1	0	0	1	7.5	111	51	1	0.09	0	77.6	93
36	60	1	0	0	1	6.6	80	40	0
37	60	1	0	0	1	7.8	131	40	0
38	59	1	0	0	1	7.5	98	56	0
39	56	1	0	0	1	6.8	70	38	1	0.08	1	149.438	284
40	55	1	0	0	1	7.1	70	38	1	0.1	0	299.2	360
41	54	1	0	0	1	8.4	68	38	1	0.07	0	175.5	292
42	51	1	0	0	1	7.2	98	62	1	0.12	0	118	149
43	49	1	0	0	1	7.1	65	42	1	0.1	0	171	223
44	43	1	0	0	1	7.5	145	35	1	0.09	0	205.5	220
